# Supplementary material for: Study protocol for a parallel-group, double-blinded, randomized, controlled, noninferiority trial: the effect and safety of hybrid electroconvulsive therapy (Hybrid-ECT) compared with routine electroconvulsive therapy in patients with depression
Source: BMC Psychiatry. 2019 Nov 6;19:344. doi: 10.1186/s12888-019-2320-3 (PMC6836661; doi:10.1186/s12888-019-2320-3)
Supplement: Supplementary file 3 — Additional file 3: Table S2. Results of preliminary trial. [file 12888_2019_2320_MOESM3_ESM.xlsx]

## Sheet: Sheet1
Patient	Group(0=ECT;1=LCE)	HAMD_0	HAMD_3	HAMD_6	HAMD_9	HAMD_12/last	TreatmentNumber	Withdraw	WithdrawReason	change(last-baseline)	%change(last-baseline)	change(t3-baseline)	%change(t3-baseline)	AE(adverse effects)
A	0	36	23	18	14	14	9	0		22	61.1111	13	36.1111	6
B	0	33	15	12	na	10	8	0		23	69.697	18	54.5455	4
C	0	42	19	10	na	6	7	0		36	85.7143	23	54.7619	2
D	0	39	22	11	na	12	8	0		27	69.2308	17	43.5897	3
a	1	34	30	25	20	13	11	0		21	61.7647	4	11.7647	2
b	1	40	32	20	15	12	12	0		28	70	8	20	3
c	1	26	25	na	na	24	4	1	Not satisfied with the effect	2	7.69231	1	3.84615	0
d	1	35	28	19	12	10	10	0		25	71.4286	7	20	4
Age range: 22.2-55.6 years
